# Supplementary material for: Physiological and Functional Effects of Dominant Active TCRα Expression in Transgenic Mice
Source: Int J Mol Sci. 2023 Mar 30;24(7):6527. doi: 10.3390/ijms24076527 (PMC10094918; doi:10.3390/ijms24076527)
Supplement: Supplementary file 1 [file ijms-24-06527-s001.zip]

Archive with 9 entries (9 files):
- Supplementary Figure S1.jpg
- Supplementary Table S1.pdf
- Supplementary Table S2.pdf
- Supplementary Table S3. Plasma proteomics analyses in TG mice.xlsx
- Supplementary Table S4. Functional gene clusters.xlsx
- Supplementary-Figure S2.jpeg
- Supplementary-Figure S3.jpeg
- Supplementary-Figure S4.jpg
- Supplementary-Figure S5.jpeg
