# Supplementary material for: Physiological and Functional Effects of Dominant Active TCRα Expression in Transgenic Mice
Source: Int J Mol Sci. 2023 Mar 30;24(7):6527. doi: 10.3390/ijms24076527 (PMC10094918; doi:10.3390/ijms24076527)
Supplement: Supplementary file 1 [file ijms-24-06527-s001.zip › Supplementary Table S3. Plasma proteomics analyses in TG mice.xlsx]

## Sheet: TG female, 3 month-old
		PROTEIN LEVEL in 3-month-old female mice
Protein names	Gene names	TG			Wt			Student's T-test Difference TG vs. WT	Fold change	Student's T-test Test statistic TG vs. WT
Fibronectin	Fn1	29.3241	29.537	29.5784	28.2265	28.4606	28.3899	1.12083	2.17472	5.46882
Alpha-1-antitrypsin 1-1	Serpina1a	31.6942	31.756	31.3892	29.7714	30.1326	29.8037	1.71057	3.27289	6.53469
Protein S100	S100a4	23.24	23.6261	23.4239	22.0309	21.0169	21.4328	1.93648	3.8277	4.66955
Regenerating islet-derived protein 3-gamma	Reg3g	23.2455	23.8434	24.6738	20.5686	21.6342	21.3219	2.74601	6.7086	4.42116
Macrophage colony-stimulating factor 1 receptor	Csf1r	28.3692	28.5259	28.4414	27.8027	27.734	27.7887	0.670375	1.59149	4.47225
Syntaxin-17	Stx17	24.8655	25.0736	25.6169	22.0117	22.5432	22.6463	2.7849	6.89188	6.99654
Gelsolin	Gsn	26.7141	27.1777	27.3984	25.5957	25.5694	25.6223	1.50096	2.83031	4.96627
Tetranectin	Clec3b	27.955	27.9169	27.5525	26.7948	26.8092	26.7365	1.02801	2.03921	4.4657
Junction plakoglobin	Jup	21.618	21.8489	21.4315	25.6125	26.7818	26.1713	-4.55578	0.0425182	-9.93429
Secretogranin-2;Secretoneurin;Manserin	Scg2	20.6958	22.4356	22.8705	27.0472	27.2962	27.2992	-5.21354	0.0269506	-6.77412
Puromycin-sensitive aminopeptidase	Npepps	21.4567	22.2238	22.9363	24.9144	24.6743	24.637	-2.5363	0.172385	-4.7323
Alpha-1B-glycoprotein	A1bg	22.6905	22.497	21.0288	26.1121	26.308	27.7384	-4.6474	0.0399019	-5.57582
Programmed cell death protein 6	Pdcd6	29.3916	28.8628	28.4924	31.1872	31.1099	31.4706	-2.34034	0.197464	-6.1104
SPARC-like protein 1	Sparcl1	24.1131	23.8338	24.2411	25.3358	25.5699	25.6879	-1.4685	0.361357	-5.67796

## Sheet: TG female, 12-month-old
		PROTEIN LEVEL in 12-month-old female mice
Protein names	Gene names	TG			Wt			Student's T-test Difference TG vs. WT	Fold change	Student's T-test Test statistic TG vs. WT
Alpha-1B-glycoprotein	A1bg	28.4287	21.7933	21.7711	33.9686	34.3255	32.5697	-9.62357	0.0012677	-4.04462
Pregnancy-associated mouse protein PAMP1		22.5877	19.8282	21.0712	27.8485	28.4558	27.2559	-6.69102	0.00967837	-6.89898
Malic enzyme;NADP-dependent malic enzyme	Me1	21.7227	21.1184	21.3135	26.1316	26.0227	25.5696	-4.52311	0.0434919	-13.0121
Fatty acid synthase	Fasn	23.3687	22.3651	24.3324	27.3204	28.4845	26.7749	-4.17123	0.0555054	-4.85338
Fatty acid-binding protein, epidermal	Fabp5	21.7619	23.6721	21.164	25.6446	26.4591	26.1912	-3.89896	0.0670342	-4.36422
Nucleoside diphosphate kinase	Nme2;Gm20390;Nme1	21.8205	23.0616	20.7289	25.0371	24.9812	24.7338	-3.047	0.120993	-3.905
Immunoglobulin kappa variable 3-9		21.9255	20.7509	20.4794	23.4946	23.566	23.8305	-2.57844	0.167421	-4.64275
Ig kappa chain V-III region PC 7175;Ig kappa chain V-III region PC 2485/PC 4039		24.2162	24.0044	24.3631	26.2125	27.5226	26.3112	-2.48755	0.178309	-4.65922
Transketolase	Tkt	25.8023	25.2508	25.0979	27.0798	27.9027	27.3616	-2.06436	0.239092	-4.88505
14-3-3 protein gamma;14-3-3 protein gamma, N-terminally processed	Ywhag	20.001	19.6221	19.7555	20.9764	22.2246	21.813	-1.87846	0.271974	-3.88419
Moesin	Msn	21.9007	21.3803	21.6155	23.312	23.1114	23.2452	-1.59071	0.332007	-6.08079
Plastin-2	Lcp1	26.3518	26.2534	26.2373	27.8556	27.7583	27.8469	-1.53942	0.344023	-10.4443

## Sheet: TG male, 3-month-old
		PROTEIN LEVEL in 3-month-old male mice
Protein names	Gene names	TG			Wt			Student's T-test Difference TG vs. WT	Fold change	Student's T-test Test statistic TG vs. WT
Talin-1	Tln1	27.2241	26.8323	26.8972	20.6048	22.351	24.0074	4.66346	25.3421	4.27907
Immunoglobulin kappa variable 4-62	Igkv4-62	25.1258	25.5226	24.2556	20.7831	21.5188	21.5226	3.69316	12.9346	6.74291
Ubiquitin-like protein ISG15	Isg15	25.4966	25.5737	24.2755	21.6682	21.7989	21.0073	3.62381	12.3275	6.17752
Adenylyl cyclase-associated protein;Adenylyl cyclase-associated protein 1	Cap1	24.0854	23.6553	24.0812	21.8241	18.9723	21.089	3.31214	9.93235	3.42637
IgM heavy chain VDJ region	Ighv2-9-1	26.5855	26.0795	26.6334	21.4231	24.2449	24.2005	3.14327	8.83527	2.99373
Ig kappa chain V-III region CBPC 101		24.6268	26.0851	25.1024	22.7663	20.8391	23.0634	3.04847	8.27333	3.31783
	Igha;Igh	31.8501	33.7197	33.2467	30.2293	29.6313	29.8644	3.03049	8.17089	4.40745
Galectin-3-binding protein	Lgals3bp	25.3434	24.0334	23.5209	20.6678	22.2988	21.0683	2.95422	7.75012	3.55236
Metalloproteinase inhibitor 3	Timp3	24.5391	25.6518	25.1252	23.6831	21.3781	21.7779	2.82569	7.08951	3.20963
Igh protein	Igh-VJ558	35.0024	36.0081	35.7868	33.2265	32.4989	33.0728	2.66643	6.34855	5.59025
Intercellular adhesion molecule 1	Icam1	25.0911	24.8471	24.5481	22.2048	22.6987	21.5892	2.66456	6.34034	5.82683
Ig Kappa Light chain		28.0019	29.5526	29.0312	26.1544	27.0733	25.6399	2.57266	5.94904	3.57751
Lacrein	Gm1553	27.5612	28.4454	28.6405	24.97	26.1303	25.8594	2.56251	5.90736	4.39694
Pleckstrin	Plek	24.3529	23.9881	24.2844	21.4785	22.7664	21.2488	2.37723	5.19538	4.06123
Secretoglobin family 2B member 24	Scgb2b24	26.7653	27.5961	27.8838	24.5545	25.7168	25.1503	2.27454	4.83845	3.96004
ABPBG20	Scgb2b20	23.3629	24.5404	24.16	22.8043	20.9436	21.7458	2.18988	4.56267	2.9559
Cytosol aminopeptidase	Lap3	26.3044	25.7708	24.9934	23.7342	24.3038	23.0233	2.00245	4.00681	3.17298
Ig heavy chain V region 3	Ighv1-61	25.4376	27.0082	26.1349	24.5156	24.338	23.9496	1.92582	3.79952	3.29709
Proteasome subunit alpha type-4;Proteasome subunit alpha type	Psma4	24.6114	24.4116	24.0077	23.02	22.8122	21.4411	1.91915	3.782	3.06492
ABPA2	Scgb1b2	28.0588	28.555	28.6491	25.5419	26.8514	27.2301	1.87982	3.6803	2.92247
Actin, cytoplasmic 2;Actin, cytoplasmic 2, N-terminally processed	Actg1	25.7851	25.5758	25.8945	23.9468	23.4874	24.2903	1.84363	3.58912	5.25737
Plastin-2	Lcp1	26.1431	26.6366	27.1245	25.6764	24.402	24.5882	1.74585	3.35391	2.96889
Immunoglobulin J chain	Igj	31.1536	32.2529	31.9666	30.1554	30.1696	30.0814	1.65556	3.15045	3.84667
Odorant-binding protein 1a	Obp1a	30.005	31.0206	30.4839	28.2494	29.0368	29.2832	1.64671	3.13118	3.11837
Proteasome subunit beta type-4	Psmb4	25.9448	26.3152	26.4402	24.2497	24.5184	25.0685	1.62119	3.07628	4.23116
Vasorin	Vasn	23.3865	23.9185	23.0445	22.3214	21.914	21.2602	1.61798	3.06946	3.23433
	Igh;Igh-VJ558;LOC677563	25.6132	26.3448	26.2318	24.4778	23.9783	24.924	1.60322	3.03821	3.52048
	Ighv1-69	28.7567	29.3556	29.2088	27.2502	27.3645	27.9063	1.60005	3.03154	4.31302
Actin-related protein 3	Actr3	24.4647	24.3725	24.3289	22.2823	23.4611	22.8006	1.54067	2.9093	3.47414
Interferon alpha/beta receptor 2	Ifnar2	26.7314	26.5572	26.3546	25.8432	24.6998	24.6277	1.49084	2.81053	2.93198
Coronin;Coronin-1A	Coro1a	21.9655	22.4882	21.8797	21.1563	20.3479	20.4125	1.47226	2.77456	3.49188
Transforming growth factor-beta-induced protein ig-h3	Tgfbi	27.6829	28.2683	28.224	26.8236	26.738	26.2374	1.45874	2.74868	4.02559
Gamma actin-like protein	Actg1	26.8728	26.6594	27.1785	25.0745	25.6974	26.0894	1.2831	2.43361	2.9724
Proteasome subunit alpha type;Proteasome subunit alpha type-5	Psma5;Gm8394	26.8392	27.0167	27.6014	26.0314	26.1325	25.778	1.17183	2.25297	3.31713
CD97 antigen	Adgre5;Cd97	23.2798	23.941	23.6317	22.4594	22.2518	22.7113	1.14333	2.2089	3.43682
Protein disulfide-isomerase	P4hb	22.8815	22.4317	22.6542	21.5211	21.5926	21.4575	1.13203	2.19167	4.80497
Pyruvate kinase PKM	Pkm	28.7332	28.3186	28.1081	27.1573	27.4539	27.2864	1.08746	2.12499	3.59241
Proteasome subunit alpha type;Proteasome subunit alpha type-2	Psma2	26.0911	26.0587	25.5931	25.0363	25.0185	24.6338	1.01812	2.02528	3.30939
Complement factor H-related protein	Gm4788	24.8159	25.0861	25.1133	24.0167	24.2133	23.7937	0.997189	1.99611	3.92693
Beta-2-microglobulin;Ig lambda-1 chain C region	LOC207685;Iglv1	30.5836	31.0287	31.0046	29.7821	29.9835	30.1296	0.907224	1.87543	3.2851
Ig lambda-2 chain C region	Iglc2	30.5871	30.7701	30.5183	29.7888	29.4847	29.9505	0.883881	1.84533	3.45456
Actin, cytoplasmic 1;Actin, cytoplasmic 1, N-terminally processed	Actb	31.1462	31.0066	30.7871	30.0097	30.0673	30.3577	0.835061	1.78393	3.33938
Keratinocyte differentiation-associated protein	Krtdap	26.8874	26.7847	27.0812	26.3339	26.0618	25.9687	0.796298	1.73664	3.31969
Kininogen 2	Kng2	30.7421	30.47	30.5663	29.8929	30.0072	29.5613	0.772344	1.70804	3.02114
Gelsolin	Gsn	26.2789	26.6974	26.3373	25.6758	25.8027	25.6224	0.737576	1.66737	3.05614
alpha-1,2-Mannosidase;Mannosyl-oligosaccharide 1,2-alpha-mannosidase IA	Man1a;Man1a1	27.2017	27.2512	26.9388	26.6227	26.3979	26.342	0.676341	1.59808	2.94779
Fibulin-1	Fbln1	29.126	29.2736	29.2163	28.7668	28.7712	28.6886	0.463142	1.37854	3.07391
Apolipoprotein E	Apoe	33.1577	33.3384	33.2263	34.258	33.8726	33.9296	-0.77926	0.582666	-3.37143
SPARC-like protein 1	Sparcl1	24.2594	24.3834	24.6034	25.2101	25.0535	25.4073	-0.808259	0.571071	-3.31934
Endoplasmin	Hsp90b1	21.7957	21.6154	21.3866	22.2656	22.8897	23.084	-1.14718	0.451507	-3.06903
Immunoglobulin kappa chain variable 19-93	Igkv19-93	23.8624	24.7381	24.9282	25.9092	25.5598	26.1111	-1.35044	0.392172	-2.90057
Programmed cell death protein 6	Pdcd6	28.4835	28.3957	28.5555	30.557	30.45	30.2214	-1.93122	0.262208	-9.22913
Apolipoprotein C-IV	Apoc4	26.3523	25.7861	26.303	28.5619	27.6522	28.108	-1.96024	0.256985	-4.67856
Complement component C1q receptor	Cd93	18.2804	18.7517	17.4666	20.5784	19.4428	20.9326	-2.15172	0.225044	-3.13894
Mast cell protease 1	Mcpt1	22.003	23.1611	21.4199	26.0193	25.1129	25.7946	-3.44758	0.0916589	-5.07185
Insulin-like growth factor-binding protein 2	Igfbp2	23.2962	23.6906	27.2996	29.4824	28.6412	29.0848	-4.30735	0.0505077	-3.08377

## Sheet: TG male, 6-month-old
		PROTEIN LEVEL in 6-month-old male mice
Protein names	Gene names	TG			Wt			Student's T-test Difference TG vs. WT	Fold change	Student's T-test Test statistic TG vs. WT
Uromodulin;Uromodulin, secreted form	Umod	22.3976	21.6137	21.7548	26.9999	27.3934	27.5786	-5.40192	0.0236515	-13.6584

## Sheet: Tg male, 12-month-old
		PROTEIN LEVEL in 12-month-old male mice
Protein names	Gene names	TG			Wt			Student's T-test Difference TG vs. WT	Fold change	Student's T-test Test statistic TG vs. WT
Igh protein	Igh	24.6547	24.6688	24.7545	23.4805	23.2796	23.2645	1.35113	2.55112	17.7101
Alpha-fetoprotein	Afp	22.0019	21.7363	21.1215	24.6924	24.4255	24.7179	-2.99197	0.125697	-10.8022
