# Supplementary material for: Physiological and Functional Effects of Dominant Active TCRα Expression in Transgenic Mice
Source: Int J Mol Sci. 2023 Mar 30;24(7):6527. doi: 10.3390/ijms24076527 (PMC10094918; doi:10.3390/ijms24076527)
Supplement: Supplementary file 1 [file ijms-24-06527-s001.zip › Supplementary Table S4. Functional gene clusters.xlsx]

## Sheet: KEGG pathway analysis
Category	Term	%	PValue	Genes	Fold Enrichment	FDR
KEGG_PATHWAY	mmu03050:Proteasome	7.69231	0.00014336	Psmb4, Psma4, Psma5, Psma2	36.4417	0.0114688	Up regulation in 3 Mo Tg males
KEGG_PATHWAY	mmu05014:Amyotrophic lateral sclerosis	11.5385	0.00105384	Actb, Psmb4, Actg1, Psma4, Psma5, Psma2	6.96245	0.0330959	Up regulation in 3 Mo Tg males
KEGG_PATHWAY	mmu04810:Regulation of actin cytoskeleton	9.61538	0.0012411	Actb, Gsn, Actg1, Actr3,Kng2	9.7316	0.0330959	Up regulation in 3 Mo Tg males			Partial up regulation in 3 Mo Tg females
KEGG_PATHWAY	mmu05017:Spinocerebellar ataxia	7.69231	0.00353853	Psmb4, Psma4, Psma5, Psma2	12.1472	0.0648938	Up regulation in 3 Mo Tg males
KEGG_PATHWAY	mmu05418:Fluid shear stress and atherosclerosis	7.69231	0.00405586	Actb, Icam1, Hsp90b1, Actg1	11.5727	0.0648938	Up regulation, Hsp90b1 -Down regulation in 3 Mo Tg males
KEGG_PATHWAY	mmu05164:Influenza A	7.69231	0.00627098	Actb, Icam1, Ifnar2, Actg1	9.90036	0.0836131	Up regulation in 3 Mo Tg males
KEGG_PATHWAY	mmu05010:Alzheimer disease	9.61538	0.00912545	Apoe, Psmb4, Psma4, Psma5, Psma2	5.58995	0.104291	Up regulation all but Apoe (down) in 3 Mo Tg males
KEGG_PATHWAY	mmu05100:Bacterial invasion of epithelial cells	5.76923	0.0121387	Actb, Actg1,Actr3	16.9023	0.121387	Up regulation in 3 Mo Tg males
KEGG_PATHWAY	mmu05416:Viral myocarditis	5.76923	0.0160467	Actb, Icam1, Actg1	14.5974	0.136708	Up regulation in 3 Mo Tg males
KEGG_PATHWAY	mmu05132:Salmonella infection	7.69231	0.0176103	Actb, Hsp90b1, Actg1, Actr3	6.76981	0.136708	Up regulation, Hsp90b1 -Down regulation in 3 Mo Tg males
KEGG_PATHWAY	mmu05012:Parkinson disease	7.69231	0.0197095	Psmb4, Psma4, Psma5,Psma2	6.48773	0.136708	Up regulation in 3 Mo Tg males
KEGG_PATHWAY	mmu05020:Prion disease	7.69231	0.0205062	Psmb4, Psma4, Psma5,Psma2	6.3909	0.136708	Up regulation in 3 Mo Tg males
KEGG_PATHWAY	mmu04670:Leukocyte transendothelial migration	5.76923	0.0278103	Actb, Icam1, Actg1	10.8862	0.160007	Up regulation in 3 Mo Tg males
KEGG_PATHWAY	mmu05016:Huntington disease	7.69231	0.0280011	Psmb4, Psma4, Psma5, Psma2	5.6714	0.160007	Up regulation in 3 Mo Tg males
KEGG_PATHWAY	mmu04611:Platelet activation	5.76923	0.0304804	Actb, Tln1, Actg1	10.3594	0.162562	Up regulation in 3 Mo Tg males
KEGG_PATHWAY	mmu05135:Yersinia infection	5.76923	0.0351492	Actb, Actg1, Actr3	9.58635	0.175746	Up regulation in 3 Mo Tg males
KEGG_PATHWAY	mmu04530:Tight junction	5.76923	0.0523477	Actb, Actg1, Actr3	7.69204	0.245222	Up regulation in 3 Mo Tg males
KEGG_PATHWAY	mmu04141:Protein processing in endoplasmic reticulum	5.76923	0.0551749	Hsp90b1, Man1a, P4hb	7.46844	0.245222	Up regulation, Hsp90b1 -Down regulation in 3 Mo Tg males
KEGG_PATHWAY	mmu04145:Phagosome	5.76923	0.0609902	Coro1a, Actb, Actg1	7.05808	0.256801	Up regulation in 3 Mo Tg males
KEGG_PATHWAY	mmu04510:Focal adhesion	5.76923	0.0725952	Actb, Tln1, Actg1	6.3909	0.280008	Up regulation in 3 Mo Tg males
KEGG_PATHWAY	mmu05205:Proteoglycans in cancer	5.76923	0.0751258	Actb, Actg1, Timp3	6.2662	0.280008	Up regulation in 3 Mo Tg males
KEGG_PATHWAY	mmu04015:Rap1 signaling pathway	5.76923	0.0809243	Actb, Tln1, Actg1	6.00267	0.280008	Up regulation in 3 Mo Tg males
KEGG_PATHWAY	mmu05143:African trypanosomiasis	3.84615	0.0833455	Actg1, Kng2	21.9585	0.280008	Partial up regulation in 3 Mo Tg males
KEGG_PATHWAY	mmu05022:Pathways of neurodegeneration - multiple diseases	7.69231	0.0840023	Psmb4, Psma4, Psma5, Psma2	3.63644	0.280008	Up regulation in 3 Mo Tg males
KEGG_PATHWAY	mmu05169:Epstein-Barr virus infection	5.76923	0.0922505	Icam1, Ifnar2, Isg15	5.56092	0.295202	Up regulation in 3 Mo Tg males

## Sheet: GOTERM_BP_DIRECT
Category	Term	%	PValue	Genes	Fold Enrichment	FDR
GOTERM_BP_DIRECT	GO:0010499~proteasomal ubiquitin-independent protein catabolic process	7.69231	1.36636e-05	Psmb4, Psma4, Psma5, Psma2	83.0331	0.00668148	Up regulation in 3 Mo Tg males
GOTERM_BP_DIRECT	GO:0010498~proteasomal protein catabolic process	7.69231	7.30824e-05	Psmb4, Psma4, Psma5, Psma2	48.0718	0.0178687	Up regulation in 3 Mo Tg males
GOTERM_BP_DIRECT	GO:0051603~proteolysis involved in cellular protein catabolic process	7.69231	0.00039746	Psmb4, Psma4, Psma5, Psma2	27.2646	0.064786	Up regulation in 3 Mo Tg males
GOTERM_BP_DIRECT	GO:0007155~cell adhesion	11.5385	0.00893097	Icam1, Cd93, Tln1, Tgfbi, Lgals3bp, Adgre5	4.55165	1	Up regulation all but Cd93 (down) in 3 Mo Tg males
GOTERM_BP_DIRECT	GO:0043161~proteasome-mediated ubiquitin-dependent protein catabolic process	7.69231	0.011159	Psmb4, Psma4, Psma5, Psma2	8.4181	1	Up regulation in 3 Mo Tg males
GOTERM_BP_DIRECT	GO:0001738~morphogenesis of a polarized epithelium	3.84615	0.0169948	Actb, Actg1	114.17	1	Up regulation in 3 Mo Tg males
GOTERM_BP_DIRECT	GO:0007229~integrin-mediated signaling pathway	5.76923	0.0220103	Tln1, Isg15, Plek	12.8042	1	Up regulation in 3 Mo Tg males
GOTERM_BP_DIRECT	GO:0071346~cellular response to interferon-gamma	5.76923	0.0227835	Gsn, Actg1, Actr3, Actg1	12.5692	1	Up regulation in 3 Mo Tg males			Partial up regulation in 3 Mo Tg females
GOTERM_BP_DIRECT	GO:0030195~negative regulation of blood coagulation	3.84615	0.0316336	Apoe, Kng2	60.8909	1	Down regulation in 3 Mo Tg males
GOTERM_BP_DIRECT	GO:0098974~postsynaptic actin cytoskeleton organization	3.84615	0.0357768	Actb, Actr3	53.7273	1	Up regulation in 3 Mo Tg males
GOTERM_BP_DIRECT	GO:0030866~cortical actin cytoskeleton organization	3.84615	0.0602752	Tln1, Plek	31.4953	1	Up regulation in 3 Mo Tg males
GOTERM_BP_DIRECT	GO:0007568~aging	5.76923	0.0629606	Apoe, Gsn, Igfbp2	7.17301	1	Up regulation; Apoe, Igfbp2 - Down regulation in 3 Mo Tg males							Partial up regulation in 3 Mo Tg females
GOTERM_BP_DIRECT	GO:0030036~actin cytoskeleton organization	5.76923	0.067048	Coro1a, Gsn, Cap1	6.91942	1	Up regulation in 3 Mo Tg males			Partial up regulation in 3 Mo Tg females
GOTERM_BP_DIRECT	GO:0030030~cell projection organization	5.76923	0.0694229	Gsn, Plek, Actr3	6.7824	1	Up regulation in 3 Mo Tg males
GOTERM_BP_DIRECT	GO:0070328~triglyceride homeostasis	3.84615	0.0703024	Apoc4, Apoe	26.8636	1	Down regulation in 3 Mo Tg males
GOTERM_BP_DIRECT	GO:0098609~cell-cell adhesion	5.76923	0.0718254	Icam1, Cd93, Tln1	6.65071	1	Up regulation; Cd93 - Down regulation in 3 Mo Tg males
GOTERM_BP_DIRECT	GO:0050807~regulation of synapse organization	3.84615	0.0782489	Apoe, Sparcl1	24.0359	1	Down regulation in 3 Mo Tg males				Partial down regulation in 3 Mo Tg females
GOTERM_BP_DIRECT	GO:0045861~negative regulation of proteolysis	3.84615	0.0782489	Kng2, Timp3	24.0359	1	Up regulation in 3 Mo Tg males
GOTERM_BP_DIRECT	GO:0006911~phagocytosis, engulfment	5.76923	0.0817005	Iglc2, Gsn, Igh-VJ558	6.17138	1	Up regulation in 3 Mo Tg males			Partial up regulation in 3 Mo Tg females
GOTERM_BP_DIRECT	GO:0006955~immune response	7.69231	0.0886015	Iglv2, Igkv19-93, Igkv4-62	3.69783	1	Up regulation; Igkv19-93- Down regulation in 3 Mo Tg males
GOTERM_BP_DIRECT	GO:0048488~synaptic vesicle endocytosis	3.84615	0.0997612	Actb, Actg1	18.6401	1	Up regulation in 3 Mo Tg males

## Sheet: GOTERM_MF_DIRECT
Category	Term	%	PValue	Genes	Fold Enrichment	FDR
GOTERM_MF_DIRECT	GO:0005178~integrin binding	13.4615	7.34513e-07	Fbln1 , Icam1, Lcp1, Tln1, Tgfbi, Isg15, P4hb	21.2648	9.18141e-05	Up regulation in 3 Mo Tg males
GOTERM_MF_DIRECT	GO:0003779~actin binding	13.4615	0.000141768	Coro1a, Lcp1, Gsn, Tln1, Cap1, Actr3, P4hb	8.41844	0.00886051	Up regulation in 3 Mo Tg males			Partial up regulation in 3 Mo Tg females
GOTERM_MF_DIRECT	GO:0005509~calcium ion binding	15.3846	0.000690505	Fbln1, Cd93, Lcp1, Gsn, Sparcl1, Man1a, Pdcd6, Adgre5	5.12685	0.0287711	Fbln1, Lcp1, Gsn, Man1, Adgre5 - Up regulation in 3 Mo Tg males						Cd93, Sparcl1, Pdcd6 -down regulation in 3 Mo Tg males						Partial up regulation in 3 Mo Tg females				Sparcl1, Pdcd6 -down regulation in 3 Mo Tg females
GOTERM_MF_DIRECT	GO:0051015~actin filament binding	9.61538	0.00130486	Coro1a, Lcp1, Gsn, Tln1, Actr3	10.1701	0.0407768	Up regulation in 3 Mo Tg males			Partial up regulation in 3 Mo Tg females
GOTERM_MF_DIRECT	GO:0004175~endopeptidase activity	7.69231	0.00203369	Psmb4, Psma4, Psma5, Psma2	15.4653	0.0508423	Up regulation in 3 Mo Tg males
GOTERM_MF_DIRECT	GO:0005200~structural constituent of cytoskeleton	5.76923	0.0101324	Tln1, Actg1, Actr3	19.2257	0.185327	Up regulation in 3 Mo Tg males
GOTERM_MF_DIRECT	GO:0098973~structural constituent of postsynaptic actin cytoskeleton	3.84615	0.0103783	Actb, Actg1	187.13	0.185327	Up regulation in 3 Mo Tg males
GOTERM_MF_DIRECT	GO:0004298~threonine-type endopeptidase activity	3.84615	0.0287955	Psmb4, Psma4	66.8321	0.449929	Up regulation in 3 Mo Tg males
GOTERM_MF_DIRECT	GO:0042802~identical protein binding	17.3077	0.0463459	Coro1a, Fbln1, Actb, Apoe, Tgfbi, Actg1, Cfhr4, Pkm, Pdcd6	2.14599	0.56758	Up regulation in 3 Mo Tg males			Apoe, Pdcd6 -down regulation in 3 Mo Tg males					Pdcd6 -down regulation in 3 Mo Tg females
GOTERM_MF_DIRECT	GO:0043395~heparan sulfate proteoglycan binding	3.84615	0.0508521	Apoe, Cfhr4	37.426	0.56758	Cfhr4 - Up regulation in 3 Mo Tg males			Apoe -down regulation in 3 Mo Tg males
GOTERM_MF_DIRECT	GO:0050750~low-density lipoprotein particle receptor binding	3.84615	0.0607158	Hsp90b1 , Apoe	31.1883	0.56758	Down regulation in 3 Mo Tg males
GOTERM_MF_DIRECT	GO:0034987~immunoglobulin receptor binding	5.76923	0.062258	Iglc2, Jchain, Igh-VJ558	7.19731	0.56758	Up regulation in 3 Mo Tg males
GOTERM_MF_DIRECT	GO:0050840~extracellular matrix binding	3.84615	0.0626766	Tgfbi, Sparcl1	30.1823	0.56758	Tgfbi- Up regulation in 3 Mo Tg males			Sparcl1 -down regulation in 3 Mo Tg males and females
GOTERM_MF_DIRECT	GO:0005515~protein binding	32.6923	0.063569	Hsp90b1, Lcp1, Cap1, Actg1, Lgals3bp, Pdcd6, Fbln1, Coro1a, Actb, Apoe, Gsn, Tln1, Isg15, Actr3, Pkm, Vasn, P4hb	1.48989	0.56758	Up regulation in 3 Mo Tg males			Partial up regulation in 3 Mo Tg females				Hsp90b1, Apoe, Pdcd6 -down regulation in 3 Mo Tg males						Pdcd6 -down regulation in 3 Mo Tg females
GOTERM_MF_DIRECT	GO:0003823~antigen binding	5.76923	0.070853	Iglc2, Jchain, Igh-VJ558	6.68321	0.590441	Up regulation in 3 Mo Tg males
GOTERM_MF_DIRECT	GO:0042803~protein homodimerization activity	9.61538	0.0868606	Coro1a, Jchain, Apoe, Plek, Pdcd6	2.88781	0.678598	Up regulation in 3 Mo Tg males			Apoe, Pdcd6 -down regulation in 3 Mo Tg males					Pdcd6 -down regulation in 3 Mo Tg females

## Sheet: GOTERM_CC_DIRECT
Category	Term	%	PValue	Genes	Fold Enrichment	FDR
GOTERM_CC_DIRECT	GO:0005615~extracellular space	44.2308	1.56852e-11	Ifnar2, Icam1, Jchain, Scgb2b24, Mcpt1, Kng2, Lgals3bp, Fbln1, Krtdap, Apoe, Gsn, Tgfbi, Sparcl1, Iglv2, Igkv19-93, Cfhr4, Scgb2b20, Vasn, Timp3, Igkv4-62, Adgre5, Igfbp2	5.26368	2.03907e-09	Up regulation in 3 Mo Tg males			Mcpt1, Apoe, Sparcl1, Igkv19-93 -down regulation in 3 Mo Tg males						Sparcl1 -down regulation in 3 Mo Tg females					Partial up regulation in 3 Mo Tg females
GOTERM_CC_DIRECT	GO:0005576~extracellular region	42.3077	4.67163e-11	Apoc4, Ifnar2, Hsp90b1, Jchain, Cap1, Scgb2b24, Scgb1b2, Mcpt1, Kng2, Lgals3bp, Fbln1, Iglc2, Krtdap, Apoe, Gsn, Tgfbi, Sparcl1, Scgb2b20, Isg15, Timp3, Adgre5, Igfbp2	5.33275	3.03656e-09	Up regulation in 3 Mo Tg males			Apoc4, Hsp90b1, Mcpt1, Apoe, Sparcl1-down regulation in 3 Mo Tg males						Sparcl1 -down regulation in 3 Mo Tg females					Partial up regulation in 3 Mo Tg females
GOTERM_CC_DIRECT	GO:0005839~proteasome core complex	7.69231	9.06789e-06	Psmb4, Psma4, Psma5, Psma2	94.8667	0.000392942	Up regulation in 3 Mo Tg males
GOTERM_CC_DIRECT	GO:0002102~podosome	7.69231	4.99809e-05	Actb, Lcp1, Gsn, Actr3	54.6202	0.00162438	Up regulation in 3 Mo Tg males			Partial up regulation in 3 Mo Tg females
GOTERM_CC_DIRECT	GO:0005884~actin filament	9.61538	6.30453e-05	Coro1a, Actb, Lcp1, Actg1, Actr3	22.7584	0.00163918	Up regulation in 3 Mo Tg males
GOTERM_CC_DIRECT	GO:0019773~proteasome core complex, alpha-subunit complex	5.76923	0.000128153	Psma4, Psma5, Psma2	168.981	0.00277664	Up regulation in 3 Mo Tg males
GOTERM_CC_DIRECT	GO:0000502~proteasome complex	7.69231	0.000300876	Psmb4, Psma4, Psma5, Psma2	30.0411	0.0055877	Up regulation in 3 Mo Tg males
GOTERM_CC_DIRECT	GO:0005925~focal adhesion	9.61538	0.000889573	Actb, Lcp1, Gsn, Tln1, Actg1	11.3792	0.0130923	Up regulation in 3 Mo Tg males			Partial up regulation in 3 Mo Tg females
GOTERM_CC_DIRECT	GO:0030027~lamellipodium	9.61538	0.000906388	Coro1a, Actb, Gsn, Actr3, P4hb	11.322	0.0130923	Up regulation in 3 Mo Tg males			Partial up regulation in 3 Mo Tg females
GOTERM_CC_DIRECT	GO:0001726~ruffle	7.69231	0.00166904	Lcp1, Gsn, Tln1, Actr3	16.6895	0.0216975	Up regulation in 3 Mo Tg males			Partial up regulation in 3 Mo Tg females
GOTERM_CC_DIRECT	GO:0015629~actin cytoskeleton	9.61538	0.00215766	Coro1a, Actb, Lcp1, Gsn, Actg1	8.94081	0.0254996	Up regulation in 3 Mo Tg males			Partial up regulation in 3 Mo Tg females
GOTERM_CC_DIRECT	GO:0031012~extracellular matrix	9.61538	0.00344542	Fbln1, Apoe, Tgfbi,Vasn, Timp3	7.85047	0.0373254	Up regulation in 3 Mo Tg males			Apoe -down regulation in 3 Mo Tg males
GOTERM_CC_DIRECT	GO:0030864~cortical actin cytoskeleton	5.76923	0.00803344	Coro1a, Gsn, Cap1	21.804	0.077662	Up regulation in 3 Mo Tg males			Partial up regulation in 3 Mo Tg females
GOTERM_CC_DIRECT	GO:0043209~myelin sheath	7.69231	0.0083636	Actb, Gsn, Actg1, Pkm	9.38785	0.077662	Up regulation in 3 Mo Tg males			Partial up regulation in 3 Mo Tg females
GOTERM_CC_DIRECT	GO:0005829~cytosol	32.6923	0.0124648	Hsp90b1, Lcp1, Cap1, Psmb4, Actg1, Psma4, Psma5, Lap3, Psma2, Q8C5M4, Coro1a, Actb, Apoe, Gsn, Pkm, Man1a, P4hb	1.82697	0.107411	Up regulation in 3 Mo Tg males			Hsp90b1, Apoe -down regulation in 3 Mo Tg males				Partial up regulation in 3 Mo Tg females
GOTERM_CC_DIRECT	GO:0005911~cell-cell junction	7.69231	0.0139328	Coro1a, Actb, Actg1, Actr3	7.76926	0.107411	Up regulation in 3 Mo Tg males
GOTERM_CC_DIRECT	GO:0045335~phagocytic vesicle	5.76923	0.0140461	Coro1a, Gsn,Actg1	16.2874	0.107411	Up regulation in 3 Mo Tg males			Partial up regulation in 3 Mo Tg females
GOTERM_CC_DIRECT	GO:0097433~dense body	3.84615	0.0151072	Actb, Actg1	128.748	0.109107	Up regulation in 3 Mo Tg males
GOTERM_CC_DIRECT	GO:0042470~melanosome	5.76923	0.0192195	Hsp90b1, Gsn, P4hb	13.7944	0.131502	Up regulation in 3 Mo Tg males			Hsp90b1 -down regulation in 3 Mo Tg males				Partial up regulation in 3 Mo Tg females
GOTERM_CC_DIRECT	GO:0032587~ruffle membrane	5.76923	0.0203369	Lcp1, Tln1, Plek	13.3847	0.13219	Up regulation in 3 Mo Tg males
GOTERM_CC_DIRECT	GO:0070062~extracellular exosome	5.76923	0.0226513	Icam1, Actg1, Vasn	12.6341	0.140223	Up regulation in 3 Mo Tg males
GOTERM_CC_DIRECT	GO:0034663~endoplasmic reticulum chaperone complex	3.84615	0.0257611	Hsp90b1, P4hb	75.1028	0.144829	Up regulation in 3 Mo Tg males			Hsp90b1 -down regulation in 3 Mo Tg males
GOTERM_CC_DIRECT	GO:0098978~glutamatergic synapse	9.61538	0.0263417	Coro1a, Actb, Apoe, Sparcl1, Actr3	4.31625	0.144829	Up regulation in 3 Mo Tg males			Apoe, Sparcl1 -down regulation in 3 Mo Tg males
GOTERM_CC_DIRECT	GO:0005604~basement membrane	5.76923	0.0267376	Fbln1, Tgfbi, Timp3	11.5543	0.144829	Up regulation in 3 Mo Tg males
GOTERM_CC_DIRECT	GO:0005856~cytoskeleton	15.3846	0.0283478	Coro1a, Actb, Lcp1, Gsn, Tln1, Actg1, Actr3, P4hb	2.61038	0.147409	Up regulation in 3 Mo Tg males			Partial up regulation in 3 Mo Tg females
GOTERM_CC_DIRECT	GO:0098871~postsynaptic actin cytoskeleton	3.84615	0.029991	Actb, Actg1	64.3739	0.149955	Up regulation in 3 Mo Tg males
GOTERM_CC_DIRECT	GO:0043296~apical junction complex	3.84615	0.0591015	Actb, Actg1	32.1869	0.264989	Up regulation in 3 Mo Tg males
GOTERM_CC_DIRECT	GO:0044305~calyx of Held	3.84615	0.0611478	Actb, Actg1	31.077	0.264989	Up regulation in 3 Mo Tg males
GOTERM_CC_DIRECT	GO:0009897~external side of plasma membrane	9.61538	0.0624009	Iglc2, Icam1, Igh-VJ558, Adgre5, P4hb	3.26062	0.264989	Up regulation in 3 Mo Tg males
GOTERM_CC_DIRECT	GO:0001891~phagocytic cup	3.84615	0.0631897	Coro1a, Lcp1	30.0411	0.264989	Up regulation in 3 Mo Tg males
GOTERM_CC_DIRECT	GO:0034361~very-low-density lipoprotein particle	3.84615	0.0631897	Apoc4, Apoe	30.0411	0.264989	Down regulation in 3 Mo Tg males
GOTERM_CC_DIRECT	GO:0034364~high-density lipoprotein particle	3.84615	0.0733345	Apoc4, Apoe	25.7495	0.297921	Down regulation in 3 Mo Tg males
GOTERM_CC_DIRECT	GO:0009986~cell surface	9.61538	0.0858834	Icam1 ,Cd93, Apoe, Tln1, Vasn	2.9185	0.338329	Up regulation in 3 Mo Tg males			Apoe,Cd93 -down regulation in 3 Mo Tg males
GOTERM_CC_DIRECT	GO:0001772~immunological synapse	3.84615	0.0992105	Coro1a, Icam1	18.7757	0.379334	Up regulation in 3 Mo Tg males
